# Supplementary material for: Differential enrichment of regulatory motifs in the composite network of protein-protein and gene regulatory interactions
Source: BMC Syst Biol. 2014 Feb 27;8:26. doi: 10.1186/1752-0509-8-26 (PMC4015501; doi:10.1186/1752-0509-8-26)
Supplement: Additional file 1 — List of Transcription factors in the composite network. [file 1752-0509-8-26-S1.txt]

Suppelementary Table 1: List of Transcription Factors in the Composite Network

aaer
abgr
acrr
ada
adiy
agar
alas
allr
alls
alpa
appy
arac
arca
arcb
argp
argr
arsr
ascg
asnc
atoc
baer
bara
basr
beti
bglg
bglj
bira
bola
cadc
caif
cbl
cdar
cell
chbr
cheb
chey
cpxr
creb
crp
csgd
csir
cspa
cspc
cspe
cuer
cusr
cynr
cysb
cytr
dcur
deor
dgsa
dhar
dica
dnaa
dos
dpia
dsdc
ebgr
envr
envy
evga
evgs
exur
fabr
fadr
fear
feci
fecr
fhla
fimz
fis
flgm
flhdc
flia
flit
fnr
frur
frvr
fucr
fur
gade
gadw
gadx
galr
gals
gatr
gcva
gcvr
glcc
glng
glpr
gntr
grea
greb
gutm
gutr
hcar
hdfr
hipb
hns
hpf
hupa
hupb
hyca
hyfr
iclr
idnr
ihf
ilvy
irap
iscr
kdgr
kdpe
laci
leuo
lexa
lldr
lrha
lrp
lsrr
lysr
mali
malt
mara
marr
melr
metj
metr
mfd
mhpr
mlra
mngr
mntr
mode
mpra
mtlr
murr
nac
nadr
nagc
nanr
narl
narp
nemr
nhar
nikr
nlp
norr
nrdr
nsrr
nusa
nusb
nusg
ompr
osme
oxyr
paax
pdhr
pepa
phnf
phob
phop
prlf
prpr
pspa
pspb
pspc
pspf
purr
puta
qseb
rbsr
rcnr
rcsab
rcsc
relb
rfah
rhar
rhas
rho
rnk
rob
rof
rpir
rpod
rpoe
rpoh
rpon
rpos
rsd
rseb
rsec
rsep
rssb
rsta
rtcr
rutr
sdia
sgcr
sgrr
slya
soxr
soxs
stpa
sxy
tdca
tdcr
torr
trer
trpr
tyrr
uhpa
uidr
ular
uvry
uxur
wrba
xapr
xylr
yacg
yafc
yaga
yagi
ybao
ybcm
ybcq
ycan
ycjn
ycjw
ycjz
ydcl
ydcr
ydem
ydeo
ydhb
yedw
yeft
yeie
yeil
yfha
yfjr
ygbl
ygev
yhav
yhjb
yiaj
yiau
yidz
yihl
yjhl
yjhu
yjie
yjir
ymfl
ymfn
ypdb
yqeh
ytfg
zntr
zrar
zur
