# Supplementary material for: Differential enrichment of regulatory motifs in the composite network of protein-protein and gene regulatory interactions
Source: BMC Syst Biol. 2014 Feb 27;8:26. doi: 10.1186/1752-0509-8-26 (PMC4015501; doi:10.1186/1752-0509-8-26)
Supplement: Additional file 2 — Composite network generated by merging protein:protein and regulatory interactions. Third column represents the nature of interaction (0 for Protein interaction and 1 for regulatory interaction). [file 1752-0509-8-26-S2.txt]

#Generated Composite network by merging protien and regulatory interactions
#Third column:0-Protein interactions; 1-Regulatory interaction
#For regulatory interactions, first column is the Transcription factor and second column is the
#gene it regulates
aaer	alr	0
aaer	amia	0
aaer	bfr	0
aaer	bola	0
aaer	dnan	0
aaer	fece	0
aaer	gcva	0
aaer	glk	0
aaer	glnb	0
aaer	hcar	0
aaer	insf-1	0
aaer	insf-2	0
aaer	insf-3	0
aaer	inta	0
aaer	lepb	0
aaer	lpxb	0
aaer	metr	0
aaer	msbb	0
aaer	nagz	0
aaer	narx	0
aaer	paae	0
aaer	pabc	0
aaer	pal	0
aaer	pepn	0
aaer	perr	0
aaer	ppic	0
aaer	ppid	0
aaer	pqia	0
aaer	pyrc	0
aaer	recg	0
aaer	rpoe	0
aaer	rpoz	0
aaer	torr	0
aaer	ubih	0
aaer	visc	0
aaer	yaet	0
aaer	yafc	0
aaer	ybhd	0
aaer	ydhh	0
aaer	ydiu	0
aaer	yeat	0
aaer	yfdh	0
aaer	yfgb	0
aaer	yfgc	0
aaer	yfie	0
aaer	yfif	0
aaer	yfip	0
aaer	yghu	0
aaer	yhaj	0
aaer	yhak	0
aaer	yhbc	0
aaer	yhhw	0
aaer	yjbn	0
aaer	yjcc	0
aaer	ylab	0
aaer	ylij	0
aaer	ymfb	0
aaer	ynei	0
aaer	ynej	0
aaer	ynfl	0
aaer	zur	0
abgr	appy	0
abgr	cpxr	0
abgr	cysc	0
abgr	cysd	0
abgr	cysq	0
abgr	dos	0
abgr	leuo	0
abgr	lrha	0
abgr	maca	0
abgr	mara	0
abgr	purd	0
abgr	pyri	0
abgr	tdca	0
abgr	uhpa	0
abgr	xapr	0
abgr	yafc	0
abgr	ybbl	0
abgr	ydam	0
abgr	ydci	0
abgr	yeat	0
abgr	yfgf	0
abgr	ygek	0
abgr	ygev	0
abgr	yggg	0
abgr	yggv	0
abgr	yhii	0
abgr	yhjc	0
abgr	yhjk	0
abgr	yijo	0
abgr	ynej	0
abgr	ynfl	0
acea	aceb	0
acea	aldb	0
acea	ccha	0
acea	glcb	0
acea	meng	0
acea	paah	0
acea	ybda	0
aceb	phoq	0
aceb	ybbl	0
aceb	yegw	0
aceb	ykgf	0
acee	acef	0
acee	apah	0
acee	cca	0
acee	csph	0
acee	ddpd	0
acee	dsba	0
acee	dsbc	0
acee	fabd	0
acee	fabh	0
acee	fold	0
acee	ftsb	0
acee	ftsq	0
acee	glne	0
acee	glnq	0
acee	hrpa	0
acee	hypc	0
acee	lpda	0
acee	murb	0
acee	orn	0
acee	prlc	0
acee	purb	0
acee	rne	0
acee	rplo	0
acee	sdhd	0
acee	sspa	0
acee	sspb	0
acee	ybbf	0
acee	yfgm	0
acee	ygcw	0
acee	ygdp	0
acee	ygfy	0
acee	yggx	0
acef	apah	0
acef	atpb	0
acef	atpe	0
acef	dacc	0
acef	dsbc	0
acef	dxs	0
acef	ftsb	0
acef	glne	0
acef	hcp	0
acef	hypc	0
acef	imp	0
acef	ispz	0
acef	lipa	0
acef	lipb	0
acef	lpda	0
acef	lpla	0
acef	nirb	0
acef	ompw	0
acef	prlc	0
acef	pta	0
acef	quea	0
acef	rplo	0
acef	rpmf	0
acef	seqa	0
acef	sspa	0
acef	sspb	0
acef	sucb	0
acef	taub	0
acef	tdcd	0
acef	uspa	0
acef	ybbf	0
acef	yfgm	0
acef	ygbd	0
acef	ygdp	0
acef	ygfy	0
acef	yggj	0
acef	yggx	0
acef	yhir	0
acef	ynjd	0
acek	chez	0
acek	cybb	0
acek	dsba	0
acek	fadl	0
acek	fiu	0
acek	hns	0
acek	inta	0
acek	mred	0
acek	msbb	0
acek	nmpc	0
acek	pqia	0
acek	pqib	0
acek	rdgc	0
acek	sbcb	0
acek	slma	0
acek	sufc	0
acek	ycal	0
acek	ycbs	0
acek	ycdy	0
acek	yecn	0
acek	yehx	0
acek	yhaj	0
acek	yhdp	0
acek	ypjd	0
acek	yqcd	0
acka	coad	0
acka	euti	0
acka	kbay	0
acka	lpda	0
acka	lpla	0
acka	mfd	0
acka	ndk	0
acka	nirb	0
acka	pfka	0
acka	pta	0
acka	ptsi	0
acka	tdcd	0
acka	yidc	0
acka	yiha	0
acka	yijo	0
acna	fldb	0
acna	fumc	0
acna	icda	0
acna	nude	0
acna	prpb	0
acna	prpc	0
acna	secb	0
acna	sgbe	0
acna	spee	0
acna	yfbs	0
acna	yfgl	0
acna	yfik	0
acna	ygjh	0
acna	yjef	0
acnb	arof	0
acnb	arog	0
acnb	bglf	0
acnb	glvc	0
acnb	heme	0
acnb	icda	0
acnb	leua	0
acnb	spea	0
acnb	yadq	0
acnb	ybab	0
acnb	ybbf	0
acnb	yeau	0
acnb	yrbe	0
acra	acrb	0
acra	acrd	0
acra	acre	0
acra	acrf	0
acra	apag	0
acra	btud	0
acra	cca	0
acra	clps	0
acra	cusb	0
acra	cusc	0
acra	dksa	0
acra	dnax	0
acra	emrd	0
acra	emrk	0
acra	exbb	0
acra	exbd	0
acra	fepc	0
acra	fhue	0
acra	fis	0
acra	fiu	0
acra	flgh	0
acra	flgi	0
acra	glnd	0
acra	glng	0
acra	glnl	0
acra	hemh	0
acra	hofq	0
acra	intb	0
acra	ispb	0
acra	kdsa	0
acra	kdsb	0
acra	kdta	0
acra	lpxa	0
acra	lpxb	0
acra	lpxc	0
acra	lpxk	0
acra	maca	0
acra	macb	0
acra	mdtb	0
acra	mdte	0
acra	mdtf	0
acra	metf	0
acra	pal	0
acra	pcnb	0
acra	pdxa	0
acra	pdxj	0
acra	perr	0
acra	recj	0
acra	rne	0
acra	rpon	0
acra	rpsa	0
acra	secd	0
acra	secg	0
acra	tolc	0
acra	tolq	0
acra	xylg	0
acra	yaeq	0
acra	yaet	0
acra	yaii	0
acra	ybab	0
acra	ybgf	0
acra	ycei	0
acra	ycej	0
acra	ycjv	0
acra	ycjz	0
acra	ydhb	0
acra	yfgc	0
acra	yfib	0
acra	yfih	0
acra	yfio	0
acra	ygdp	0
acra	yger	0
acra	yggg	0
acra	yghu	0
acra	yhcm	0
acra	yhes	0
acra	yhii	0
acra	yhjw	0
acra	yibh	0
acra	yiek	0
acra	yohg	0
acra	ytfm	0
acra	zur	0
acrb	acre	0
acrb	acrf	0
acrb	atpc	0
acrb	bfr	0
acrb	biob	0
acrb	biod	0
acrb	btud	0
acrb	clps	0
acrb	cusa	0
acrb	cusb	0
acrb	cusc	0
acrb	cynt	0
acrb	def	0
acrb	dgka	0
acrb	dnax	0
acrb	emra	0
acrb	emrk	0
acrb	exbb	0
acrb	exbd	0
acrb	fepc	0
acrb	gadc	0
acrb	glnd	0
acrb	glng	0
acrb	glyq	0
acrb	hyfr	0
acrb	kdsb	0
acrb	lpxa	0
acrb	lpxb	0
acrb	lpxc	0
acrb	lpxd	0
acrb	maca	0
acrb	macb	0
acrb	mdtb	0
acrb	mdtc	0
acrb	mdte	0
acrb	mdtf	0
acrb	mrca	0
acrb	pal	0
acrb	pdxa	0
acrb	pdxj	0
acrb	perr	0
acrb	prfc	0
acrb	pspf	0
acrb	recj	0
acrb	rnha	0
acrb	secd	0
acrb	suhb	0
acrb	tatc	0
acrb	tolc	0
acrb	tolq	0
acrb	ubie	0
acrb	ubif	0
acrb	ubih	0
acrb	yaet	0
acrb	ybab	0
acrb	ybbl	0
acrb	ybgc	0
acrb	ycej	0
acrb	ycjz	0
acrb	ydhb	0
acrb	yeap	0
acrb	yeat	0
acrb	yebr	0
acrb	yegm	0
acrb	yeie	0
acrb	yfib	0
acrb	yggg	0
acrb	yhgh	0
acrb	yhii	0
acrb	yiek	0
acrb	yigl	0
acrb	yjeb	0
acrb	ylab	0
acrb	ylij	0
acrb	yrbe	0
acrd	acre	0
acrd	acrf	0
acrd	arob	0
acrd	cusc	0
acrd	ddpf	0
acrd	degs	0
acrd	emrk	0
acrd	exbd	0
acrd	fabi	0
acrd	fece	0
acrd	flgi	0
acrd	frvb	0
acrd	frwb	0
acrd	glk	0
acrd	hupb	0
acrd	iscr	0
acrd	kdsd	0
acrd	mdtb	0
acrd	mdtc	0
acrd	mrca	0
acrd	msra	0
acrd	nikd	0
acrd	nike	0
acrd	osmy	0
acrd	phnn	0
acrd	pola	0
acrd	prfc	0
acrd	recg	0
acrd	rpir	0
acrd	rpon	0
acrd	rpoz	0
acrd	rssa	0
acrd	sbp	0
acrd	ssea	0
acrd	suhb	0
acrd	ydhj	0
acrd	yees	0
acrd	yegm	0
acrd	yffb	0
acrd	yfio	0
acrd	ygip	0
acrd	yhbg	0
acrd	yhgh	0
acrd	yhjh	0
acrd	yibh	0
acrd	yjbn	0
acrd	yoad	0
acrd	yohg	0
acre	acrf	0
acre	ada	0
acre	alsa	0
acre	asta	0
acre	atpc	0
acre	atpg	0
acre	atph	0
acre	bfr	0
acre	cusc	0
acre	dusb	0
acre	exbb	0
acre	exbd	0
acre	fepc	0
acre	fhla	0
acre	fis	0
acre	flgh	0
acre	flgi	0
acre	flil	0
acre	fola	0
acre	hofq	0
acre	intz	0
acre	kdsb	0
acre	kdsd	0
acre	kdta	0
acre	lpxb	0
acre	lsra	0
acre	mbha	0
acre	mode	0
acre	mrca	0
acre	nlpd	0
acre	nrfe	0
acre	nrff	0
acre	nusb	0
acre	pdxj	0
acre	pgpa	0
acre	ppid	0
acre	prma	0
acre	pyri	0
acre	rpir	0
acre	rpon	0
acre	rpsa	0
acre	rssa	0
acre	sece	0
acre	sgca	0
acre	sgcx	0
acre	suhb	0
acre	sura	0
acre	tolc	0
acre	vacj	0
acre	yaet	0
acre	ybgc	0
acre	yccz	0
acre	yegm	0
acre	yfeg	0
acre	yfib	0
acre	ygaa	0
acre	ygdp	0
acre	yjcp	0
acre	yjem	0
acre	ylij	0
acre	yrbd	0
acre	yrbe	0
acrf	alsa	0
acrf	bioa	0
acrf	biod	0
acrf	bola	0
acrf	clps	0
acrf	cusc	0
acrf	cynt	0
acrf	dnae	0
acrf	dusb	0
acrf	fhla	0
acrf	fis	0
acrf	flgf	0
acrf	flgg	0
acrf	flgh	0
acrf	frua	0
acrf	ftsb	0
acrf	hima	0
acrf	hofq	0
acrf	hyfr	0
acrf	intz	0
acrf	ispf	0
acrf	kdsd	0
acrf	lpxk	0
acrf	lsra	0
acrf	mdte	0
acrf	mdtf	0
acrf	mfd	0
acrf	mrca	0
acrf	mrda	0
acrf	mrdb	0
acrf	mure	0
acrf	nlpd	0
acrf	nusg	0
acrf	pcm	0
acrf	pdxa	0
acrf	prma	0
acrf	rne	0
acrf	rnha	0
acrf	rpob	0
acrf	rpon	0
acrf	sbp	0
acrf	sgca	0
acrf	sgcc	0
acrf	sgcx	0
acrf	tsf	0
acrf	ychf	0
acrf	yegm	0
acrf	yfib	0
acrf	ygaa	0
acrf	yhbg	0
acrf	yida	0
acrf	ypde	0
acrf	ypdf	0
acrf	ypdg	0
acrf	ypdh	0
acrf	ypfi	0
acrf	yphe	0
acrf	yrbe	0
acrr	acra	1
acrr	acrb	1
acrr	bglj	0
acrr	codb	0
acrr	dgor	0
acrr	emra	0
acrr	emrb	0
acrr	emre	0
acrr	fixa	0
acrr	mdtc	0
acrr	micf	1
acrr	nanr	0
acrr	suge	0
acrr	yajb	0
acrr	ybay	0
acrr	ybhf	0
acrr	ybhr	0
acrr	ycak	0
acrr	ychn	0
acrr	ydhb	0
acrr	ydir	0
acrr	ydjr	0
acrr	yebz	0
acrr	yegm	0
acrr	yhjb	0
acs	actp	0
acs	agai	0
acs	bira	0
acs	citf	0
acs	dnaq	0
acs	euti	0
acs	focb	0
acs	garr	0
acs	gatc	0
acs	paaf	0
acs	proc	0
acs	prpe	0
acs	puur	0
acs	tyrs	0
acs	wcaa	0
acs	yaah	0
acs	ycjk	0
acs	ydir	0
acs	yfdu	0
acs	yhet	0
acs	yjch	0
acs	ypdb	0
actp	hemb	0
actp	nana	0
actp	tora	0
actp	ycei	0
actp	yjch	0
ada	aidb	1
ada	alka	1
ada	alkb	1
ada	basr	0
ada	bass	0
ada	cysk	0
ada	glya	0
ada	hyi	0
ada	laci	0
ada	ogt	0
ada	prpb	0
ada	thrs	0
ada	ychm	0
ada	ydcv	0
ada	yedj	0
ada	yeir	0
ada	yfdh	0
ada	yfew	0
ada	yfju	0
ada	yiim	0
ada	yjeh	0
adhe	dgot	0
adhe	eutg	0
adhe	nrdd	0
adhe	nrdg	0
adhe	pfla	0
adhe	pfld	0
adhe	ydcw	0
adhe	yfcu	0
adhe	yfga	0
adia	cada	0
adia	dsbg	0
adia	fdoi	0
adia	ints	0
adia	msbb	0
adia	napd	0
adia	rpmf	0
adia	sfmd	0
adia	spec	0
adia	tmk	0
adia	trg	0
adia	yafs	0
adia	ybjr	0
adia	yced	0
adia	ycfv	0
adia	ydiy	0
adia	yecn	0
adia	yeei	0
adia	yfau	0
adia	yfea	0
adia	yfgl	0
adia	yfgm	0
adia	yncg	0
adiy	adia	1
aer	biof	0
aer	chea	0
aer	cheb	0
aer	cher	0
aer	chew	0
aer	emrk	0
aer	flgd	0
aer	flgf	0
aer	flgk	0
aer	flgl	0
aer	flha	0
aer	flic	0
aer	flif	0
aer	flig	0
aer	flil	0
aer	flim	0
aer	flin	0
aer	flip	0
aer	fliq	0
aer	flir	0
aer	mrcb	0
aer	narq	0
aer	osmy	0
aer	tap	0
aer	tar	0
aer	trg	0
aer	tsr	0
aer	ybbp	0
aer	yceh	0
aer	ycgf	0
aer	yeei	0
aer	yeey	0
aer	yege	0
aer	yfgf	0
aer	ygaa	0
aer	yjcc	0
aer	ylab	0
aer	yncd	0
agaa	agai	0
agaa	agav	0
agaa	agaw	0
agaa	dkga	0
agaa	ebgr	0
agaa	gals	0
agaa	kbaz	0
agaa	pfkb	0
agaa	thil	0
agaa	ycjw	0
agaa	ygbi	0
agaa	yici	0
agaa	yicj	0
agaa	yohg	0
agaa	yphd	0
agaa	yphf	0
agaa	yphh	0
agab	agac	0
agab	agad	0
agab	agai	0
agab	agav	0
agab	chbc	0
agab	chbf	0
agab	pflb	0
agab	ptsn	0
agab	sdhb	0
agab	yadi	0
agab	ydjc	0
agab	yhbh	0
agab	yhbj	0
agab	yjbq	0
agac	agad	0
agac	agai	0
agac	agas	0
agac	agav	0
agac	chba	0
agac	fruk	0
agac	gaty	0
agac	kbaz	0
agac	malx	0
agac	manx	0
agac	many	0
agac	manz	0
agac	mngb	0
agac	paak	0
agac	pepa	0
agac	sufa	0
agac	yadi	0
agac	ycit	0
agac	ydjc	0
agac	yhfn	0
agad	agai	0
agad	agas	0
agad	agav	0
agad	chba	0
agad	citf	0
agad	crr	0
agad	dsdx	0
agad	foca	0
agad	fruk	0
agad	gaty	0
agad	kbaz	0
agad	malx	0
agad	maly	0
agad	manx	0
agad	many	0
agad	manz	0
agad	nadc	0
agad	nuoh	0
agad	nuon	0
agad	paak	0
agad	pepa	0
agad	pfla	0
agad	ptsi	0
agad	sgca	0
agad	sufa	0
agad	ulaa	0
agad	yadi	0
agad	ycit	0
agad	ycjw	0
agad	yifk	0
agai	chba	0
agai	chbb	0
agai	chbc	0
agai	dhal	0
agai	dsdx	0
agai	frua	0
agai	ubig	0
agai	yidp	0
agai	yigz	0
agar	agaa	1
agar	agab	1
agar	agac	1
agar	agad	1
agar	agai	1
agar	agas	1
agar	agav	1
agar	agaw	1
agar	alsb	0
agar	alsc	0
agar	ccha	0
agar	cytr	0
agar	dgor	0
agar	dsdx	0
agar	ebgr	0
agar	frua	0
agar	fruk	0
agar	frva	0
agar	frwb	0
agar	frwc	0
agar	frwd	0
agar	fucr	0
agar	galk	0
agar	galr	0
agar	galt	0
agar	gark	0
agar	gaty	0
agar	glpr	0
agar	idnt	0
agar	kbay	1
agar	kbaz	1
agar	laci	0
agar	lexa	0
agar	mgsa	0
agar	mnga	0
agar	mngr	0
agar	nanr	0
agar	pdhr	0
agar	pfkb	0
agar	ppa	0
agar	ptsa	0
agar	ptsh	0
agar	ptsi	0
agar	purr	0
agar	rbsb	0
agar	rbsr	0
agar	rpib	0
agar	xylh	0
agar	yadi	0
agar	ybak	0
agar	ycjw	0
agar	ydjf	0
agar	ygax	0
agar	ygbi	0
agar	yhbj	0
agar	yhfr	0
agar	yice	0
agar	yihw	0
agar	yjff	0
agar	ypda	0
agar	yphf	0
agar	yphh	0
agar	ytft	0
agas	agav	0
agas	fruk	0
agas	gaty	0
agas	kbay	0
agas	kbaz	0
agas	naga	0
agas	nagk	0
agas	pfkb	0
agas	yadi	0
agas	yegw	0
agas	yiht	0
agav	agaw	0
agav	chba	0
agav	foca	0
agav	gaty	0
agav	kbaz	0
agav	malx	0
agav	maly	0
agav	manx	0
agav	many	0
agav	manz	0
agav	nadc	0
agav	sufa	0
agav	ulaa	0
agav	yadi	0
agav	ycjw	0
agav	ydjc	0
agav	yice	0
agaw	kbaz	0
ahpc	ahpf	0
ahpc	envz	0
ahpc	ompr	0
ahpc	soda	0
ahpc	trxb	0
ahpc	ygav	0
ahpf	argi	0
ahpf	elac	0
ahpf	rpli	0
ahpf	suhb	0
ahpf	trxa	0
ahpf	ybbk	0
aidb	alkb	0
aidb	amn	0
aidb	ddpx	0
aidb	fadd	0
aidb	fixa	0
aidb	fixb	0
aidb	leub	0
aidb	leuc	0
aidb	leud	0
aidb	lpda	0
aidb	mdh	0
aidb	mhpc	0
aidb	paah	0
aidb	paaj	0
aidb	qor	0
aidb	rpsp	0
aidb	rtn	0
aidb	sdha	0
aidb	sdhb	0
aidb	sdhc	0
aidb	suca	0
aidb	sucb	0
aidb	succ	0
aidb	sucd	0
aidb	usg	0
aidb	yagp	0
aidb	yagq	0
aidb	yedk	0
aidb	yfcx	0
aidb	yfcy	0
aidb	yghx	0
aidb	yodb	0
aidb	ypha	0
alas	arob	0
alas	aroc	0
alas	arok	0
alas	arol	0
alas	asps	0
alas	atpa	0
alas	atpd	0
alas	atpg	0
alas	bipa	0
alas	cdsa	0
alas	clpb	0
alas	clpp	0
alas	clpx	0
alas	coad	0
alas	coae	0
alas	def	0
alas	deoa	0
alas	dnaa	0
alas	dnab	0
alas	dnae	0
alas	dnag	0
alas	dnax	0
alas	efp	0
alas	epd	0
alas	fabb	0
alas	fabd	0
alas	fabf	0
alas	fabz	0
alas	fmt	0
alas	frr	0
alas	frvx	0
alas	ftsh	0
alas	fur	0
alas	fusa	0
alas	gida	0
alas	gltx	0
alas	gmk	0
alas	grea	0
alas	groel	0
alas	gspe	0
alas	gyrb	0
alas	heme	0
alas	hemh	0
alas	hemk	0
alas	hemn	0
alas	hima	0
alas	himd	0
alas	htpx	0
alas	hupb	0
alas	iles	0
alas	infa	0
alas	infb	0
alas	infc	0
alas	iscr	0
alas	ispu	0
alas	lepa	0
alas	leus	0
alas	lgt	0
alas	liga	0
alas	lspa	0
alas	maf	0
alas	map	0
alas	mete	0
alas	mfd	0
alas	miaa	0
alas	mntr	0
alas	mraw	0
alas	mray	0
alas	mrcb	0
alas	mura	0
alas	murc	0
alas	mure	0
alas	murg	0
alas	muts	0
alas	nirb	0
alas	nusa	0
alas	nusb	0
alas	nusg	0
alas	obge	0
alas	pdxa	0
alas	pepb	0
alas	pgsa	0
alas	phes	0
alas	phet	0
alas	phob	0
alas	plsx	0
alas	pnp	0
alas	pola	0
alas	polb	0
alas	prfa	0
alas	prfb	0
alas	prla	0
alas	prsa	0
alas	pth	0
alas	pyrb	0
alas	pyrh	0
alas	qseb	0
alas	rada	0
alas	reca	0
alas	recg	0
alas	recr	0
alas	recx	0
alas	ribf	0
alas	rlub	0
alas	rlud	0
alas	rnhb	0
alas	rpla	0
alas	rplc	0
alas	rpld	0
alas	rplf	0
alas	rpli	0
alas	rplk	0
alas	rpll	0
alas	rplm	0
alas	rplp	0
alas	rplq	0
alas	rplr	0
alas	rpls	0
alas	rplt	0
alas	rplu	0
alas	rplv	0
alas	rplx	0
alas	rpma	0
alas	rpoa	0
alas	rpob	0
alas	rpoc	0
alas	rpod	0
alas	rpoh	0
alas	rpos	0
alas	rpsb	0
alas	rpsc	0
alas	rpsd	0
alas	rpsg	0
alas	rpsl	0
alas	rpsp	0
alas	rpsr	0
alas	rpst	0
alas	ruva	0
alas	ruvb	0
alas	sapd	0
alas	seca	0
alas	secd	0
alas	secf	0
alas	sira	0
alas	smpb	0
alas	spot	0
alas	ssb	0
alas	tada	0
alas	tgt	0
alas	thra	0
alas	tktb	0
alas	trmd	0
alas	trmu	0
alas	tsf	0
alas	tufa	0
alas	uvrd	0
alas	ybba	0
alas	ybeb	0
alas	ycaj	0
alas	yceg	0
alas	ychf	0
alas	ydao	0
alas	ydct	0
alas	ydib	0
alas	yebc	0
alas	yeci	0
alas	yegq	0
alas	yfgk	0
alas	yfgo	0
alas	ygad	0
alas	yggj	0
alas	yhbc	0
alas	ynbb	0
alas	ynjd	0
alas	ypfi	0
alas	yqgf	0
alda	asnb	0
alda	feab	0
alda	fucp	0
alda	mltc	0
alda	muth	0
alda	pssa	0
alda	puuc	0
alda	rsea	0
alda	rseb	0
alda	trpr	0
alda	ydcw	0
alda	yfav	0
alda	yfgm	0
alda	yfic	0
alda	yfif	0
alda	ynei	0
aldb	betb	0
aldb	dgor	0
aldb	feab	0
aldb	gabd	0
aldb	ydir	0
aldb	yghx	0
aldb	yhbw	0
alka	alkb	0
alka	cyse	0
alka	fes	0
alka	insc-1	0
alka	insc-3	0
alka	insd-1	0
alka	insd-3	0
alka	insd-4	0
alka	insd-5	0
alka	insd-7	0
alka	mdob	0
alka	ogt	0
alka	pmba	0
alka	tils	0
alka	yedy	0
alka	yjcp	0
alka	ynfm	0
alka	ypfh	0
alkb	amn	0
alkb	exbb	0
alkb	gcd	0
alkb	glpr	0
alkb	insc-1	0
alkb	insc-3	0
alkb	insd-1	0
alkb	insd-3	0
alkb	insd-4	0
alkb	insd-5	0
alkb	insd-7	0
alkb	ogt	0
alkb	pmba	0
alkb	tdcg	0
alkb	yahk	0
alkb	yeam	0
alkb	yfik	0
alkb	yfju	0
alkb	yhjc	0
alkb	yhjg	0
alkb	yi21_4	0
alkb	yi21_5	0
alkb	yncg	0
alla	yedx	0
alla	ylba	0
allb	apah	0
allb	argg	0
allb	asnb	0
allb	cara	0
allb	carb	0
allb	dksa	0
allb	efp	0
allb	gmk	0
allb	gpsa	0
allb	ilvi	0
allb	lpxb	0
allb	malz	0
allb	mscs	0
allb	mtr	0
allb	nhab	0
allb	ompc	0
allb	pepb	0
allb	pstb	0
allb	puru	0
allb	pyrb	0
allb	pyre	0
allb	pyrf	0
allb	pyri	0
allb	rpmb	0
allb	slyb	0
allb	slyx	0
allb	ung	0
allb	uraa	0
allb	xdha	0
allb	xdhb	0
allb	yccy	0
allb	ycgm	0
allb	yche	0
allb	yecs	0
allb	yeia	0
allb	yfay	0
allb	yfcc	0
allb	ygez	0
allb	ygfz	0
allb	yqeb	0
allb	yqge	0
allb	yqgf	0
allb	ytfm	0
allb	znub	0
allb	znuc	0
allc	alld	0
allc	fdra	0
allc	puuc	0
allc	rard	0
allc	shia	0
allc	ybic	0
allc	ycdl	0
allc	ycjk	0
allc	ydip	0
allc	yecd	0
allc	yedx	0
allc	ygbj	0
allc	ylba	0
alld	fdra	0
alld	maeb	0
alld	purm	0
alld	rplm	0
alld	rspb	0
alld	sodb	0
alld	taub	0
alld	tauc	0
alld	uxua	0
alld	ybic	0
alld	yiak	0
alld	yjbc	0
alld	ylba	0
allr	alla	1
allr	allb	1
allr	alls	1
allr	dgoa	0
allr	dgod	0
allr	garl	0
allr	gcl	1
allr	glpr	0
allr	glxk	1
allr	glxr	1
allr	hyi	1
allr	kdgr	0
allr	malq	0
allr	purr	0
allr	tdca	0
allr	uxur	0
allr	ybbs	0
allr	ybbv	1
allr	ybbw	1
allr	ybby	1
allr	ygau	0
allr	ygbi	0
allr	ygbm	0
allr	yhaj	0
allr	yhbg	0
allr	yiaj	0
allr	yncc	0
alls	allc	1
alls	alld	1
alls	ylba	1
alpa	inta	1
alpa	ogrk	0
alpa	ybii	0
alr	amib	0
alr	apah	0
alr	arca	0
alr	arof	0
alr	arog	0
alr	aroh	0
alr	arok	0
alr	atpb	0
alr	atpc	0
alr	atpg	0
alr	baer	0
alr	biod	0
alr	cbl	0
alr	cca	0
alr	coae	0
alr	cpxa	0
alr	cvpa	0
alr	cysb	0
alr	cyse	0
alr	dacb	0
alr	dada	0
alr	ddl	0
alr	dnaa	0
alr	dnab	0
alr	dnae	0
alr	dnag	0
alr	dnan	0
alr	dnax	0
alr	dxs	0
alr	era	0
alr	fabd	0
alr	fnr	0
alr	ftsi	0
alr	ftsw	0
alr	ftsx	0
alr	gidb	0
alr	glms	0
alr	glmu	0
alr	gpp	0
alr	groes	0
alr	gspo	0
alr	heme	0
alr	hemk	0
alr	himd	0
alr	imp	0
alr	ispe	0
alr	isph	0
alr	ksga	0
alr	lepb	0
alr	leus	0
alr	lexa	0
alr	marc	0
alr	mfd	0
alr	miaa	0
alr	minc	0
alr	mrca	0
alr	mrcb	0
alr	mrda	0
alr	mrdb	0
alr	mrec	0
alr	mura	0
alr	murc	0
alr	murd	0
alr	mure	0
alr	murf	0
alr	murg	0
alr	muri	0
alr	mvin	0
alr	nac	0
alr	nagz	0
alr	narl	0
alr	narp	0
alr	nike	0
alr	norm	0
alr	nudf	0
alr	nusb	0
alr	ompr	0
alr	oxyr	0
alr	pcnb	0
alr	pdxa	0
alr	pgi	0
alr	phob	0
alr	phor	0
alr	pnta	0
alr	ppia	0
alr	prc	0
alr	prfa	0
alr	pria	0
alr	prma	0
alr	prsa	0
alr	pth	0
alr	purd	0
alr	pure	0
alr	purh	0
alr	pyka	0
alr	pyri	0
alr	rada	0
alr	recd	0
alr	recg	0
alr	recj	0
alr	recn	0
alr	recr	0
alr	rela	0
alr	rep	0
alr	rfae	0
alr	rimi	0
alr	rimm	0
alr	rlmb	0
alr	rluc	0
alr	rncs	0
alr	rng	0
alr	rnr	0
alr	rpli	0
alr	rplj	0
alr	rplq	0
alr	rpme	0
alr	rpoa	0
alr	rpoe	0
alr	rpoh	0
alr	rpsf	0
alr	rpsr	0
alr	rpsu	0
alr	rsta	0
alr	ruma	0
alr	ruva	0
alr	seca	0
alr	seld	0
alr	smf	0
alr	spr	0
alr	ssb	0
alr	sspa	0
alr	tata	0
alr	tig	0
alr	torr	0
alr	tyrb	0
alr	uvrd	0
alr	xapr	0
alr	yaaj	0
alr	yael	0
alr	yafk	0
alr	yahb	0
alr	ybbp	0
alr	ybbs	0
alr	ybea	0
alr	ybeb	0
alr	yceg	0
alr	ychj	0
alr	ycii	0
alr	yeaz	0
alr	yeba	0
alr	yeey	0
alr	yeie	0
alr	yfcb	0
alr	yfga	0
alr	yfgb	0
alr	yfgd	0
alr	yfgk	0
alr	yfgm	0
alr	yfie	0
alr	yfih	0
alr	ygdp	0
alr	yger	0
alr	ygfa	0
alr	ygfy	0
alr	yggh	0
alr	yggj	0
alr	yggs	0
alr	yggw	0
alr	ygig	0
alr	ygjd	0
alr	ygjh	0
alr	yhbc	0
alr	yhbh	0
alr	yhes	0
alr	yhgf	0
alr	yhhf	0
alr	yibk	0
alr	yibp	0
alr	yicc	0
alr	yjbn	0
alr	yjee	0
alr	yjef	0
alr	yjeq	0
alr	yjgf	0
alr	yjie	0
alr	ynhg	0
alr	yoab	0
alr	yral	0
alr	yran	0
alr	yrbe	0
alr	yrbf	0
alsa	alsb	0
alsa	alsc	0
alsa	alse	0
alsa	alsk	0
alsa	arah	0
alsa	bola	0
alsa	dedd	0
alsa	dksa	0
alsa	lola	0
alsa	lolc	0
alsa	lole	0
alsa	mglb	0
alsa	miab	0
alsa	pgpa	0
alsa	ppx	0
alsa	purr	0
alsa	rbsb	0
alsa	rbsc	0
alsa	rbsd	0
alsa	rbsk	0
alsa	rbsr	0
alsa	rnfb	0
alsa	rpoz	0
alsa	tesa	0
alsa	thil	0
alsa	trxb	0
alsa	ubif	0
alsa	ybbp	0
alsa	ybis	0
alsa	ycca	0
alsa	ycfj	0
alsa	ydct	0
alsa	ydhj	0
alsa	yecc	0
alsa	yfgc	0
alsa	ygcf	0
alsa	yggx	0
alsa	yoae	0
alsa	yphd	0
alsb	alsc	0
alsb	alsk	0
alsb	galr	0
alsb	nlpa	0
alsb	phnf	0
alsb	purr	0
alsb	rbsa	0
alsb	rbsc	0
alsb	rbsk	0
alsb	sana	0
alsb	ydhd	0
alsb	yhfr	0
alsb	yhfw	0
alsb	ypdb	0
alsc	alse	0
alsc	alsk	0
alsc	deor	0
alsc	galr	0
alsc	mgla	0
alsc	mpra	0
alsc	nlpa	0
alsc	oppc	0
alsc	smg	0
alsc	xylg	0
alsc	ydfh	0
alsc	yhfr	0
alsc	yhfw	0
alsc	yrda	0
alse	alsk	0
alse	asps	0
alse	folk	0
alse	frld	0
alse	frwb	0
alse	fusa	0
alse	gapa	0
alse	gltx	0
alse	gmk	0
alse	groel	0
alse	infb	0
alse	lepa	0
alse	moea	0
alse	mtla	0
alse	nikr	0
alse	panc	0
alse	panf	0
alse	ppid	0
alse	rlud	0
alse	rpe	0
alse	rpia	0
alse	sgce	0
alse	smg	0
alse	xsea	0
alse	ybae	0
alse	ybao	0
alse	ybbf	0
alse	yfgl	0
alse	ygiw	0
alse	yhhf	0
alse	yhhq	0
alse	yjeq	0
alse	yrfg	0
alsk	cca	0
alsk	dape	0
alsk	dksa	0
alsk	fis	0
alsk	folk	0
alsk	hpt	0
alsk	mdtg	0
alsk	ppid	0
alsk	pyrc	0
alsk	rnfb	0
alsk	smg	0
alsk	trua	0
alsk	ybbf	0
alsk	ybed	0
alsk	yfeu	0
alsk	ygfy	0
alsk	yqge	0
alsk	yqic	0
amia	amic	0
amia	arca	0
amia	atpc	0
amia	ddpf	0
amia	dnaa	0
amia	dnan	0
amia	dtd	0
amia	fabz	0
amia	flik	0
amia	fre	0
amia	ftsi	0
amia	hemf	0
amia	himd	0
amia	intz	0
amia	ispb	0
amia	ispe	0
amia	lgt	0
amia	lpxa	0
amia	lpxd	0
amia	malk	0
amia	mbha	0
amia	mltd	0
amia	mraw	0
amia	mrca	0
amia	mreb	0
amia	murc	0
amia	mure	0
amia	murf	0
amia	muri	0
amia	mvin	0
amia	nikd	0
amia	nlpd	0
amia	nrfe	0
amia	nrff	0
amia	nrfg	0
amia	pbpc	0
amia	pdxa	0
amia	pyrh	0
amia	recj	0
amia	ribf	0
amia	rne	0
amia	rplq	0
amia	rsta	0
amia	rstb	0
amia	sapd	0
amia	sapf	0
amia	spea	0
amia	spot	0
amia	tils	0
amia	trme	0
amia	trxa	0
amia	trxb	0
amia	tyrs	0
amia	ugpc	0
amia	yael	0
amia	yaet	0
amia	yafc	0
amia	ybem	0
amia	yedq	0
amia	yfck	0
amia	yfgc	0
amia	yfih	0
amia	yggg	0
amia	yggx	0
amia	yidc	0
amia	ynjd	0
amia	ynjf	0
amia	yqic	0
amib	apah	0
amib	artp	0
amib	biod	0
amib	cca	0
amib	cira	0
amib	coad	0
amib	cysz	0
amib	dksa	0
amib	dnax	0
amib	dsbc	0
amib	dsbd	0
amib	elac	0
amib	fis	0
amib	flgf	0
amib	flgh	0
amib	flih	0
amib	flij	0
amib	flik	0
amib	flim	0
amib	ftsx	0
amib	glne	0
amib	glng	0
amib	glnl	0
amib	glnq	0
amib	gpp	0
amib	gspd	0
amib	hemd	0
amib	hemk	0
amib	hemx	0
amib	hemy	0
amib	hflc	0
amib	hflk	0
amib	hfq	0
amib	hisp	0
amib	hlpa	0
amib	hofq	0
amib	hola	0
amib	holc	0
amib	htrb	0
amib	imp	0
amib	kdta	0
amib	lolb	0
amib	lpxk	0
amib	lrha	0
amib	lspa	0
amib	menc	0
amib	miaa	0
amib	mine	0
amib	mlta	0
amib	mltb	0
amib	mlte	0
amib	mrca	0
amib	mred	0
amib	mutl	0
amib	nlpd	0
amib	nmpc	0
amib	nrfg	0
amib	nusa	0
amib	ompc	0
amib	orn	0
amib	pbpc	0
amib	pcnb	0
amib	pdxa	0
amib	perr	0
amib	phoe	0
amib	plsb	0
amib	pmba	0
amib	ppid	0
amib	prfa	0
amib	psd	0
amib	pstb	0
amib	purl	0
amib	recj	0
amib	reco	0
amib	rfaq	0
amib	rlpb	0
amib	rnr	0
amib	rpoe	0
amib	rpoh	0
amib	rpoz	0
amib	rpsa	0
amib	rsea	0
amib	rseb	0
amib	secd	0
amib	sece	0
amib	secg	0
amib	slt	0
amib	smg	0
amib	sspa	0
amib	sspb	0
amib	ssub	0
amib	sura	0
amib	tap	0
amib	thiq	0
amib	tolq	0
amib	ucpa	0
amib	uspe	0
amib	yael	0
amib	yaet	0
amib	yahn	0
amib	yajd	0
amib	ybgf	0
amib	ycai	0
amib	ycca	0
amib	ycfs	0
amib	ycim	0
amib	yeam	0
amib	yecc	0
amib	yehx	0
amib	yfbs	0
amib	yfgm	0
amib	yfhd	0
amib	yfhm	0
amib	yfio	0
amib	ygau	0
amib	yghu	0
amib	yhaj	0
amib	yhbt	0
amib	yhes	0
amib	yhgh	0
amib	yhiq	0
amib	yibh	0
amib	yiga	0
amib	yjee	0
amib	yjef	0
amib	yjep	0
amib	yjes	0
amib	yjga	0
amib	yjgp	0
amib	yjgq	0
amib	yqha	0
amib	ytfm	0
amib	ytfn	0
amic	arga	0
amic	btud	0
amic	cca	0
amic	coae	0
amic	cvpa	0
amic	daca	0
amic	ddpf	0
amic	dnag	0
amic	dnaq	0
amic	dnax	0
amic	dsbd	0
amic	dtd	0
amic	fabz	0
amic	fhue	0
amic	flgh	0
amic	flgi	0
amic	ftsa	0
amic	ftsb	0
amic	ftsq	0
amic	gcva	0
amic	glk	0
amic	glnd	0
amic	hda	0
amic	held	0
amic	hfq	0
amic	hima	0
amic	himd	0
amic	hisa	0
amic	ispb	0
amic	kdsb	0
amic	lepb	0
amic	lnt	0
amic	lolc	0
amic	lpxa	0
amic	lpxb	0
amic	lpxc	0
amic	lpxd	0
amic	lspa	0
amic	mdtb	0
amic	miaa	0
amic	mlta	0
amic	mltb	0
amic	mltd	0
amic	mota	0
amic	motb	0
amic	mpl	0
amic	mray	0
amic	mrca	0
amic	mrda	0
amic	mrdb	0
amic	mrec	0
amic	murc	0
amic	murd	0
amic	mure	0
amic	murg	0
amic	muri	0
amic	mutl	0
amic	muts	0
amic	mvin	0
amic	nlpd	0
amic	nusa	0
amic	pcnb	0
amic	pdxa	0
amic	pgk	0
amic	prlc	0
amic	prma	0
amic	purl	0
amic	pyrc	0
amic	pyrh	0
amic	rbn	0
amic	recj	0
amic	rfaq	0
amic	ribf	0
amic	rlub	0
amic	rne	0
amic	rnk	0
amic	rnr	0
amic	rpsu	0
amic	sdhc	0
amic	sgbh	0
amic	spot	0
amic	sspa	0
amic	sspb	0
amic	sura	0
amic	tolc	0
amic	tyrs	0
amic	ubih	0
amic	visc	0
amic	xerd	0
amic	yacf	0
amic	yacg	0
amic	yael	0
amic	yaet	0
amic	yafc	0
amic	yafs	0
amic	ybem	0
amic	ybji	0
amic	ycai	0
amic	yfcn	0
amic	yfgb	0
amic	yfgc	0
amic	yfgm	0
amic	yfih	0
amic	yfio	0
amic	yfjf	0
amic	yfjg	0
amic	ygdl	0
amic	yger	0
amic	ygfy	0
amic	ygfz	0
amic	yggw	0
amic	ygih	0
amic	yhfa	0
amic	yiad	0
amic	yibh	0
amic	yibp	0
amic	yicc	0
amic	yjee	0
amic	yjef	0
amic	yjes	0
amic	yrbe	0
amic	zapa	0
amn	fepa	0
amn	garl	0
amn	yagq	0
amn	ygdk	0
amn	yncg	0
ampc	aste	0
ampc	frda	0
ampc	frdb	0
ampc	frdc	0
ampc	frdd	0
ampc	rele	0
ampc	yfcu	0
ampc	ygea	0
ampc	ylii	0
ampc	yraj	0
amtb	arsr	0
amtb	gcl	0
amtb	glnb	0
amtb	glnd	0
amtb	glnk	0
amtb	ilvb	0
amtb	ispf	0
amtb	lysa	0
amtb	moae	0
amtb	pabb	0
amtb	pgpa	0
amtb	tdcc	0
amtb	uidr	0
amtb	ygad	0
ansb	cmk	0
ansb	dcua	0
ansb	dcub	0
ansb	fpr	0
ansb	gmhb	0
ansb	hisc	0
ansb	lpca	0
ansb	nadc	0
ansb	rplc	0
ansb	rplm	0
ansb	rpsj	0
ansb	ybak	0
ansb	yggn	0
apag	apah	0
apag	artp	0
apag	bfr	0
apag	chez	0
apag	cvpa	0
apag	dapd	0
apag	dsbc	0
apag	fole	0
apag	glk	0
apag	glnd	0
apag	glnq	0
apag	glpe	0
apag	hcp	0
apag	hslo	0
apag	imp	0
apag	inta	0
apag	intz	0
apag	ksga	0
apag	lgt	0
apag	lolc	0
apag	mlta	0
apag	mltb	0
apag	nikd	0
apag	nike	0
apag	pdxa	0
apag	perr	0
apag	secd	0
apag	sgbe	0
apag	sspa	0
apag	sura	0
apag	tesa	0
apag	tolc	0
apag	ubif	0
apag	ubih	0
apag	visc	0
apag	ybbp	0
apag	ycca	0
apag	ycjv	0
[truncated: 75,499 more rows]
