# Supplementary material for: Differential enrichment of regulatory motifs in the composite network of protein-protein and gene regulatory interactions
Source: BMC Syst Biol. 2014 Feb 27;8:26. doi: 10.1186/1752-0509-8-26 (PMC4015501; doi:10.1186/1752-0509-8-26)
Supplement: Additional file 3 — Genes of E. coli classified into Widely expressed, Conditionally expressed and Rarely expressed classes. [file 1752-0509-8-26-S3.xls]

## Sheet: Widely Expressed genes
Widely Expressed Genes:
b4634
b2836
b0885
b0185
b3255
b2316
b4014
b0114
b0115
b2296
b1276
b0118
b1094
b2563
b3475
b0463
b0462
b1241
b0474
b2468
b3131
b0605
b0606
b2697
b0506
b4169
b0050
b0469
b0061
b4401
b3210
b3959
b3957
b0273
b3389
b2329
b0754
b3390
b0863
b0864
b3433
b3744
b0930
b4139
b0928
b1866
b1597
b3738
b3731
b3732
b3737
b3736
b3733
b3735
b3739
b2079
b0177
b2512
b2477
b2595
b3570
b2480
b0311
b0313
b0314
b2901
b3412
b3973
b0401
b1709
b1710
b0036
b0126
b0032
b0033
b1000
b3056
b1217
b4225
b2783
b0882
b2592
b0437
b0881
b0438
b0910
b3634
b0103
b1121
b1992
b0446
b3032
b2048
b3911
b3912
b0240
b3357
b2417
b2664
b3556
b1823
b0880
b0623
b2696
b4408
b4457
b0598
b0487
b0570
b4137
b3807
b1418
b0733
b0734
b0432
b0431
b0430
b0429
b2422
b3607
b2414
b2425
b0526
b1189
b1190
b3387
b3388
b2478
b0031
b0166
b2472
b3809
b2065
b3472
b4138
b4123
b1919
b0381
b0092
b3162
b2317
b2314
b3287
b0161
b3234
b4382
b4383
b4381
b4384
b3639
b4042
b4479
b1199
b3149
b1570
b0226
b0055
b0145
b3702
b4052
b0184
b3066
b0015
b0014
b3701
b4362
b0470
b3541
b0812
b3860
b2893
b1952
b3887
b3496
b3260
b4411
b2209
b1850
b1851
b4147
b2266
b3209
b3673
b2779
b0591
b3613
b3404
b2927
b0156
b2441
b3094
b0954
b2323
b1092
b1093
b1091
b1288
b3963
b0180
b0221
b3081
b2341
b1187
b2925
b2097
b4232
b3891
b3894
b3893
b3892
b2525
b3410
b0584
b2610
b0455
b0151
b3915
b3261
b4207
b3347
b0028
b0684
b2895
b1938
b1920
b3288
b1334
b0904
b0048
b3058
b2315
b2153
b3177
b3924
b4154
b4153
b4151
b3844
b0356
b0357
b0172
b2167
b0094
b2748
b3463
b0084
b0890
b0083
b3933
b0093
b3462
b3464
b0095
b0683
b3340
b0759
b2042
b0757
b0756
b2837
b1236
b1779
b3124
b3125
b2096
b2904
b2479
b2905
b1761
b0987
b3447
b1033
b2977
b3432
b3430
b3431
b3176
b3729
b3730
b4441
b4456
b3870
b0167
b3053
b3868
b0811
b3869
b0810
b0809
b0680
b1651
b2242
b3425
b3424
b2240
b3925
b0720
b3212
b3213
b0655
b2400
b2551
b3560
b3559
b3978
b0200
b3648
b2029
b3438
b3413
b3500
b3385
b0755
b3612
b3608
b0238
b4143
b4142
b2614
b1064
b3610
b1654
b2688
b2947
b2508
b2708
b2231
b3699
b0962
b1210
b0369
b3805
b3804
b3997
b3850
b0475
b0154
b3803
b3802
b0059
b3178
b4175
b4174
b4173
b4172
b0460
b2024
b2025
b2019
b2309
b2306
b3797
b2514
b1237
b0640
b4259
b4372
b3203
b0125
b1413
b0148
b2526
b2527
b4349
b3400
b3931
b3932
b0966
b0473
b1829
b3055
b4000
b0440
b2996
b2717
b2484
b2728
b2730
b1136
b4265
b1712
b0912
b0026
b3771
b3770
b3766
b3769
b3773
b0884
b3168
b1718
b4587
b2528
b2531
b2530
b2529
b2524
b0421
b3187
b2747
b1208
b2746
b2515
b0029
b3672
b0220
b3942
b3617
b3526
b0696
b0694
b1215
b0918
b3198
b3197
b0465
b3350
b0047
b3351
b2587
b0051
b1380
b2568
b4369
b0642
b0672
b1909
b4043
b2828
b2411
b0628
b3457
b3460
b3605
b0657
b0891
b1209
b1117
b0439
b0222
b0116
b1677
b3200
b3201
b0182
b0096
b0179
b0524
b0915
b1054
b0889
b0027
b0870
b2687
b2890
b0878
b1479
b2463
b0394
b4034
b3416
b1613
b1817
b1818
b0168
b2781
b3028
b3236
b4359
b1048
b4081
b2262
b2261
b2265
b2114
b4019
b0198
b3938
b3940
b0197
b3171
b1114
b2150
b1826
b0963
b0352
b0346
b4171
b0661
b1176
b1175
b1174
b3742
b1782
b2813
b2701
b2963
b0261
b1133
b2324
b3706
b3741
b0817
b0781
b0782
b0783
b0784
b0785
b0009
b4233
b2684
b0082
b0081
b3396
b0149
b3251
b3250
b2113
b4351
b3291
b2924
b1778
b1051
b3599
b0159
b3068
b0924
b0923
b0922
b3189
b0091
b0088
b0085
b0086
b0090
b2733
b2961
b0639
b1740
b4390
b0677
b0676
b0675
b0679
b1119
b1107
b3223
b2204
b1221
b2193
b2518
b3998
b2159
b0851
b0578
b3414
b0019
b3477
b2742
b3163
b3206
b2234
b0413
b4178
b1865
b3034
b2288
b2287
b2286
b2285
b2284
b2283
b2282
b2281
b2280
b2279
b2278
b2276
b3169
b0416
b3982
b3183
b0957
b2215
b0929
b3405
b0814
b1243
b1244
b1245
b1246
b1247
b4162
b2131
b4376
b4023
b0741
b0134
b0133
b0131
b0425
b3019
b3030
b2519
b2134
b3403
b2743
b0143
b0052
b2564
b1636
b4260
b2523
b0237
b0932
b2908
b3847
b3916
b1723
b0902
b0903
b3952
b4025
b2926
b0767
b0688
b1714
b1713
b4101
b4099
b4098
b1130
b0708
b3493
b3825
b4041
b3018
b1090
b4235
b3164
b1603
b3863
b1124
b1123
b0871
b4226
b3956
b3363
b0525
b3775
b0441
b2502
b1211
b2891
b4201
b0467
b3355
b2330
b0242
b0386
b4111
b1831
b0194
b4160
b1305
b1307
b4418
b2585
b3726
b3725
b2297
b2821
b1101
b2415
b2416
b3204
b4177
b2476
b4005
b0523
b0522
b2500
b1014
b1015
b1854
b1676
b4245
b2780
b0171
b4051
b0405
b0444
b4389
b2597
b3751
b3748
b3752
b2105
b2217
b2216
b0196
b2954
b0393
b3859
b2699
b0472
b2784
b3778
b3621
b3619
b3620
b3787
b3786
b3788
b3789
b3780
b3783
b1277
b3041
b0414
b1662
b0025
b4373
b1066
b0852
b2608
b3282
b2517
b0633
b0641
b1269
b2594
b2567
b1804
b1084
b3247
b0214
b0183
b2630
b3704
b3123
b4179
b1652
b4396
b0189
b3386
b2914
b3984
b3317
b3320
b3319
b3308
b3305
b3985
b3983
b3986
b3231
b3310
b3301
b3313
b3294
b3304
b2606
b1716
b3186
b3315
b3318
b3309
b2185
b3185
b3637
b3312
b3302
b3936
b1089
b3636
b3703
b1717
b3299
b3295
b3987
b3988
b3067
b2573
b3461
b3202
b2741
b3649
b2830
b0911
b0169
b3314
b3296
b3303
b4200
b3341
b3306
b3230
b3321
b3297
b3342
b3298
b3307
b2609
b3311
b4202
b3316
b0023
b3065
b3929
b4255
b3855
b3854
b3179
b3756
b2591
b0201
b2572
b2571
b0176
b4161
b4371
b3465
b2946
b1234
b2183
b2785
b1861
b1860
b1863
b4447
b1525
b1294
b3917
b0723
b0722
b3609
b3981
b3175
b0097
b3300
b3591
b3658
b1764
b0687
b2913
b4388
b0893
b1975
b2695
b0146
b3470
b2340
b0178
b3641
b1642
b1641
b3349
b3348
b4473
b3284
b2620
b0921
b3908
b1656
b3129
b1272
b2938
b2937
b0121
b1584
b3650
b2175
b4059
b2521
b3229
b3228
b2621
b2911
b0726
b0727
b0728
b0729
b0053
b2744
b2559
b3549
b0008
b2834
b3838
b3839
b0068
b3616
b0494
b2353
b4414
b3991
b0423
b1106
b0002
b0003
b0004
b1719
b3979
b3976
b3273
b0244
b2827
b0436
b2935
b3244
b1098
b0739
b0740
b0737
b0738
b1252
b3919
b1634
b1324
b1197
b3519
b1421
b3849
b2607
b3651
b2960
b2532
b4393
b2318
b2745
b3781
b0888
b0170
b4355
b0411
b3871
b1637
b3977
b3844
b4039
b3843
b3833
b0662
b2232
b2426
b3831
b3450
b3449
b3669
b3667
b2580
b4637
b0480
b3495
b0607
b4058
b0779
b1913
b3813
b1914
b3092
b4323
b2346
b4258
b2906
b1960
b3633
b2044
b3785
b3811
b2894
b0422
b1749
b0065
b0119
b0127
b0164
b0191
b4406
b0190
b0223
b0224
b0267
b0290
b0391
b0354
b0407
b0434
b0419
b0426
b0427
b0471
b0481
b0478
b0466
b0495
b0503
b0488
b0492
b0493
b0496
b0528
b0549
b0597
b4512
b0636
b0637
b0631
b0643
b0658
b0659
b0660
b0685
b0736
b0742
b0710
b0713
b4515
b0766
b0772
b0795
b0786
b0800
b0801
b0819
b0820
b0850
b0841
b0865
b0866
b0869
b0917
b0956
b0926
b0927
b0955
b0970
b0968
b1063
b1088
b1067
b1128
b1105
b1108
b1111
b1203
b1219
b1255
b1273
b1267
b1279
b1248
b1266
b4596
b1446
b1539
b1614
b1604
b1667
b1687
b1765
b1777
b1807
b1864
b1847
b1848
b1853
b1832
b1840
b1908
b1915
b1875
b1869
b1928
b1958
b1955
b2007
b2017
b2063
b2129
b2130
b2154
b2187
b2233
b2294
b2327
b2300
b2304
b2325
b2331
b2343
b2379
b2410
b2516
b2494
b2495
b2513
b2554
b2555
b2556
b2520
b2579
b2581
b2619
b2638
b2700
b2683
b2735
b2738
b2769
b2770
b2795
b2812
b2833
b2909
b2896
b2897
b2898
b2922
b2959
b2958
b2951
b2952
b2953
b2962
b3003
b3009
b2989
b3037
b3038
b3054
b3029
b4469
b3024
b3064
b3074
b3107
b3170
b3184
b3205
b3156
b3157
b3160
b3180
b3233
b3211
b3248
b3253
b3293
b3344
b3345
b3346
b3352
b3353
b3354
b3356
b3358
b3407
b3448
b3485
b3459
b3467
b3440
b3487
b3492
b3497
b3527
b3529
b3554
b3592
b3602
b3611
b4554
b3644
b3698
b4557
b3688
b3712
b3764
b3795
b4558
b3810
b3812
b3826
b3834
b3848
b3865
b3858
b3866
b3885
b3888
b3928
b4056
b4057
b4083
b4135
b4108
b4168
b4167
b4144
b4159
b4234
b4243
b4353
b4391
b4377
b4378
b4379
b4394
b0306
b0308
b0458
b4632
b0837
b0838
b4518
b1172
b1448
b4599
b1583
b4602
b1809
b1810
b1811
b1841
b1824
b2434
b2473
b2475
b4606
b4547
b2900
b2948
b2949
b3011
b3033
b3042
b3095
b3097
b3098
b3099
b3100
b3147
b3148
b3150
b3151
b3191
b3192
b3193
b3195
b3196
b3199
b3207
b3279
b3283
b3399
b4206
b4212
b4221
b4222
b4387
b4395
b2910
b3469
b3292
b4004
b1852

## Sheet: Conditionally Expressed genes
Conditionally Expressed Genes:
b1338
b0715
b3256
b4015
b4016
b2470
b4069
b2213
b1623
b1478
b3072
b3135
b1002
b4187
b1415
b3588
b0505
b0516
b4053
b4087
b4088
b4086
b4084
b3088
b2435
b2817
b0867
b1982
b0110
b0111
b0433
b1927
b1640
b1767
b2957
b0049
b2214
b4055
b0978
b0062
b0063
b0064
b2841
b1901
b0396
b3958
b3359
b3172
b3960
b4254
b3237
b1876
b2310
b0536
b3796
b2255
b0908
b1693
b3281
b2601
b1704
b0388
b0112
b3501
b0860
b0861
b0862
b2714
b2064
b0674
b3743
b1747
b1745
b1748
b3734
b3572
b1412
b3057
b2078
b4113
b4112
b3533
b3532
b3531
b3536
b0312
b3337
b3336
b2132
b1112
b0774
b0775
b4149
b4409
b0435
b0557
b0836
b1060
b3966
b0158
b1270
b0035
b0999
b2201
b2200
b2199
b0162
b2143
b3918
b0175
b1661
b1218
b1738
b1888
b1883
b1884
b1887
b1882
b1881
b1741
b2782
b4224
b2155
b0615
b0155
b2027
b1249
b1870
b1625
b3974
b1991
b0337
b0484
b3816
b2049
b4484
b0624
b4397
b4398
b2810
b2811
b1042
b2659
b2535
b0990
b0123
b0574
b0571
b1874
b2313
b3806
b4438
b4236
b4208
b0886
b0428
b2750
b2752
b3368
b2762
b2763
b2764
b2421
b2751
b4214
b1910
b2424
b2423
b3934
b0632
b0839
b1343
b1538
b3528
b0621
b4125
b3235
b0840
b2511
b1200
b1198
b1574
b0231
b4044
b0799
b1061
b4613
b3012
b2133
b0894
b0895
b0896
b1591
b4361
b0215
b0620
b3544
b3543
b3542
b3540
b1185
b0604
b4049
b2140
b3640
b0173
b0420
b0297
b2578
b3075
b1019
b1018
b4490
b2267
b1193
b0595
b0593
b0594
b2566
b2440
b2458
b2452
b2438
b2457
b2437
b2369
b3006
b3005
b1844
b3093
b1095
b3845
b3846
b1805
b2342
b2344
b3895
b1475
b0518
b1385
b4291
b4290
b4289
b4288
b4287
b4293
b4292
b3408
b0588
b0590
b0589
b0585
b2731
b0150
b4367
b3361
b4314
b4315
b0042
b1072
b1073
b1074
b1075
b1076
b1077
b1078
b1079
b1080
b1081
b1082
b1083
b1071
b1070
b1879
b1880
b1891
b1892
b1878
b1922
b1923
b1924
b1937
b1939
b1940
b1941
b1942
b1943
b1944
b1945
b1946
b1947
b1949
b1925
b1926
b1921
b2321
b2000
b1566
b0529
b0142
b2303
b3374
b3375
b0355
b0239
b2169
b2168
b0080
b3900
b3897
b3949
b0825
b1905
b1902
b3017
b0089
b2802
b2805
b2804
b1612
b1611
b2661
b2662
b3517
b1493
b1492
b3512
b3516
b2943
b2151
b0758
b4493
b3128
b3126
b2094
b2093
b2092
b2091
b4498
b2095
b0124
b2808
b4443
b2903
b3553
b3740
b2980
b2979
b4467
b3945
b2036
b3429
b3428
b3049
b2388
b2553
b2241
b2243
b3426
b3927
b3926
b2239
b3423
b0654
b0652
b4077
b3653
b0514
b2864
b2053
b4517
b3437
b4321
b3415
b3779
b3181
b3406
b0849
b0829
b0830
b0832
b3322
b1635
b2507
b0104
b2540
b2542
b2539
b2537
b2536
b1967
b0872
b2496
b3510
b3509
b3511
b1619
b2436
b3867
b1132
b1103
b1508
b2022
b2021
b2020
b2023
b2026
b2018
b2552
b3395
b3394
b4428
b1099
b1842
b4350
b1379
b3401
b0972
b0973
b2995
b2994
b2993
b2992
b2990
b2997
b2722
b2489
b2726
b2727
b2729
b2712
b0828
b4328
b3687
b3686
b4018
b2889
b4266
b3772
b3671
b3774
b4488
b3670
b0054
b2237
b4294
b1578
b4505
b0382
b0174
b4426
b4434
b1732
b3137
b1827
b0695
b0345
b0344
b4036
b0186
b2569
b0074
b0073
b0072
b4270
b0229
b0147
b0630
b3454
b3455
b3458
b3603
b3604
b1116
b1118
b4386
b2835
b0181
b1855
b2378
b2289
b1514
b1517
b1512
b2838
b2156
b4129
b0459
b0879
b4033
b4032
b4035
b4037
b3417
b3418
b0403
b1819
b1531
b1530
b0806
b4346
b0449
b1049
b3513
b3514
b1600
b1663
b4080
b4119
b3930
b2264
b2260
b2328
b3939
b3829
b3941
b2942
b0199
b3828
b2149
b2148
b4242
b0347
b4442
b0211
b0260
b3856
b0763
b0764
b0765
b0827
b0826
b1420
b1890
b1889
b1326
b2210
b3022
b0087
b0635
b0634
b3249
b0914
b4219
b1976
b3600
b3601
b3972
b3967
b2428
b2831
b4170
b3635
b0099
b0109
b2615
b0678
b3222
b3226
b3224
b2206
b2202
b2207
b2205
b1224
b1225
b1226
b1223
b1466
b1222
b1109
b0714
b1649
b1186
b0020
b3478
b3479
b3481
b3365
b3366
b1708
b0192
b0553
b2709
b2235
b4238
b2673
b4070
b4072
b4073
b3996
b3397
b1759
b2251
b1134
b2467
b1813
b2277
b2393
b2082
b0565
b1256
b1283
b1482
b1739
b1897
b3961
b1397
b3360
b1812
b1096
b3258
b0113
b2320
b1638
b2418
b4508
b4021
b1127
b0418
b1278
b1912
b2599
b4105
b4100
b4097
b4095
b4093
b0399
b3724
b1158
b3821
b2259
b1768
b0931
b1602
b0751
b0060
b1126
b1125
b0854
b2825
b2823
b2501
b2972
b1702
b0951
b1830
b4375
b3498
b3259
b0243
b3545
b2189
b3799
b2677
b2678
b2679
b0402
b0331
b1207
b0384
b1304
b1306
b1308
b4050
b3727
b3728
b2166
b2164
b1204
b2829
b1131
b2312
b4006
b2499
b1658
b1232
b1297
b1301
b1300
b1298
b1302
b1299
b1062
b0945
b1281
b4244
b0489
b3025
b3026
b2794
b1357
b0892
b3819
b3746
b3486
b3167
b3886
b3749
b3750
b3753
b4420
b4454
b2820
b2822
b2819
b3700
b3652
b2892
b2616
b2565
b3822
b2698
b1564
b1563
b3628
b3052
b3631
b3842
b3627
b3626
b3622
b3630
b3632
b3625
b2039
b2041
b2038
b2040
b2037
b3784
b3791
b3790
b3794
b0797
b0813
b3824
b3823
b1662
b0651
b0030
b0807
b3084
b0948
b0058
b1086
b1135
b4022
b0953
b3832
b0611
b1286
b0610
b3643
b4090
b4089
b4203
b3165
b1822
b3995
b2570
b3289
b1235
b1608
b1627
b1628
b1629
b1630
b1632
b1631
b4475
b3421
b2176
b4425
b1010
b4416
b4430
b4440
b4609
b4446
b4450
b4451
b4459
b4624
b1292
b1290
b2011
b0397
b0398
b2009
b2917
b1814
b2797
b2796
b0724
b0721
b0098
b0408
b0409
b0907
b0971
b0070
b3583
b4302
b4304
b0069
b3506
b4392
b2617
b1646
b4063
b4062
b2965
b0120
b3864
b1766
b1743
b1480
b2702
b2704
b2705
b2703
b2707
b2576
b2765
b2522
b3089
b3962
b2669
b1684
b1683
b1682
b1681
b1679
b1680
b4148
b2533
b0958
b2793
b4347
b4625
b2464
b1519
b1885
b1886
b3837
b4483
b0627
b0367
b3115
b1429
b1430
b0406
b2103
b3993
b0417
b2104
b0067
b0066
b4407
b0001
b0188
b4618
b2465
b3708
b3707
b3035
b0461
b1274
b1763
b0997
b4240
b4239
b4241
b3965
b1260
b1261
b1262
b1263
b1264
b1265
b3384
b3761
b3166
b2791
b2582
b3364
b1344
b2600
b4054
b1323
b4040
b2907
b2066
b3452
b3453
b3451
b3668
b3666
b1618
b4194
b4197
b2498
b2497
b2319
b3494
b3923
b1333
b1376
b0949
b3091
b4322
b4324
b1665
b1742
b3745
b2034
b2033
b2032
b4571
b2059
b2057
b1004
b3792
b3793
b2509
b3565
b0006
b0010
b0011
b0005
b4659
b0122
b0102
b0101
b0128
b0157
b0195
b0163
b0187
b0209
b0234
b0219
b0246
b0268
b0269
b0270
b0271
b0272
b0280
b0283
b0285
b0287
b0315
b0317
b0318
b0319
b0321
b0323
b0325
b0329
b0389
b0387
b0378
b0380
b0410
b0424
b0456
b0445
b0468
b0447
b0482
b0483
b0485
b0486
b0442
b0443
b0453
b0454
b0521
b0579
b0599
b4581
b0699
b0707
b0735
b0711
b0712
b0753
b0773
b0794
b0780
b0790
b0791
b0793
b0762
b0803
b0802
b0822
b0823
b0876
b0845
b0847
b0853
b0877
b0897
b0898
b0906
b0925
b0920
b0946
b0947
b4592
b0961
b1003
b0969
b0965
b0967
b1034
b1035
b1036
b1055
b1050
b1068
b1069
b1100
b1104
b1113
b1188
b1162
b1177
b1179
b1180
b1181
b1194
b1164
b1214
b1205
b1233
b1213
b1253
b1254
b1258
b1259
b1282
b1251
b1271
b1284
b1325
b1321
b1340
b4529
b1378
b1383
b1426
b1422
b1431
b1435
b1438
b1441
b1477
b1534
b1509
b1540
b1541
b1607
b1624
b1647
b1664
b1669
b1703
b1685
b1688
b1706
b1722
b1724
b1728
b1729
b1751
b1780
b1783
b1787
b1789
b1795
b1806
b1856
b1846
b1821
b1825
b1836
b1837
b1839
b1917
b1867
b1918
b1929
b1930
b1962
b1931
b1963
b1969
b2008
b2012
b2013
b2014
b1983
b2015
b2016
b2070
b2080
b2081
b2101
b2126
b2128
b2147
b2157
b2160
b2171
b2172
b2173
b2145
b2146
b2181
b2184
b2186
b2236
b2245
b2250
b2263
b2291
b2293
b2295
b2299
b2301
b2302
b2322
b2326
b2332
b2350
b2351
b2377
b2398
b2399
b2389
b2409
b2427
b2431
b2432
b2433
b2471
b2446
b2449
b2450
b2504
b2493
b2560
b2561
b2605
b2575
b2593
b2584
b4461
b2618
b2631
b2660
b2672
b2665
b2667
b2682
b2732
b2740
b2777
b2767
b2807
b2840
b2865
b2869
b2887
b2929
b2936
b2955
b2969
b4466
b3001
b3020
b3023
b3073
b3080
b3082
b3085
b3087
b3103
b4470
b3130
b3154
b3155
b3158
b3232
b3238
b3239
b4550
b4472
b3257
b3343
b4551
b3362
b3376
b3383
b3468
b3439
b3508
b3499
b3522
b3524
b3525
b3534
b3535
b3547
b3548
b3550
b3552
b3555
b3574
b3597
b3598
b3606
b3614
b3654
b3646
b3655
b3697
b3705
b3685
b3674
b3676
b3679
b3713
b3714
b3715
b3755
b3820
b3827
b3878
b3884
b3886
b3910
b3920
b3922
b3937
b3964
b3943
b3955
b4012
b3999
b4001
b4026
b4027
b4045
b4060
b4064
b4065
b4110
b4109
b4126
b4127
b4130
b4107
b4141
b4146
b4156
b4166
b4176
b4188
b4189
b4190
b4269
b4248
b4249
b4252
b4256
b4261
b4262
b4263
b4306
b4307
b4295
b4656
b4352
b4335
b4336
b4339
b4342
b4354
b4360
b4374
b4358
b4403
b0250
b0258
b0247
b4504
b0835
b0952
b1044
b1045
b1149
b1151
b1152
b1153
b1150
b1165
b1332
b1365
b1449
b1452
b4598
b4532
b1523
b1524
b1582
b1586
b1593
b1595
b1678
b1725
b1726
b1727
b1753
b1757
b1793
b1957
b1953
b4539
b2136
b2137
b2141
b2142
b4542
b2211
b4543
b2380
b2381
b2390
b2544
b2611
b4548
b2689
b2690
b2666
b2790
b2792
b2875
b2876
b2844
b2899
b2915
b2966
b2939
b3002
b3010
b3031
b3051
b3096
b3102
b3070
b3071
b3146
b3152
b3190
b3194
b3280
b3398
b4552
b3830
b4210
b4211
b4216
b4217
b4218
b4220
b4227
b4485
b4230
b4568
b2412
b1857
b1859
b3040
b4046

## Sheet: Rarely Expressed genes
Rarely Expressed Genes:
b3241
b3240
b3243
b3242
b1337
b1339
b1336
b0404
b3265
b3266
b0464
b4067
b3665
b4117
b4115
b4116
b0385
b0476
b0263
b0262
b3138
b3139
b3140
b3141
b3136
b3133
b3134
b2252
b2068
b2212
b0512
b0517
b0504
b2624
b4085
b4150
b0376
b0451
b1453
b0980
b0979
b0564
b0875
b1900
b4460
b2818
b2918
b2923
b2916
b2348
b1166
b2253
b2254
b2256
b4544
b2258
b2257
b0390
b4017
b4494
b0555
b1554
b3502
b3503
b2716
b2715
b3801
b3800
b1746
b1744
b2222
b2224
b2220
b2221
b2223
b2219
b2786
b2182
b3537
b3538
b3531
b1481
b3721
b3722
b3723
b3720
b4366
b0777
b0778
b0776
b3551
b1711
b4131
b4132
b4133
b0039
b0038
b0037
b0034
b0040
b1987
b3690
b3716
b3717
b2198
b2197
b2196
b2195
b2194
b1731
b1216
b1736
b1737
b1734
b1733
b1735
b3338
b0618
b0617
b0616
b0613
b0612
b0614
b1592
b1871
b0842
b2933
b2934
b0638
b1993
b0336
b4213
b4399
b4400
b1041
b1043
b1040
b1039
b1038
b1037
b1557
b1558
b0989
b1552
b3252
b0575
b0572
b0573
b1191
b0887
b0338
b0340
b0339
b0341
b1275
b2413
b3182
b2010
b1961
b3507
b3227
b4124
b1487
b1486
b1485
b1484
b1483
b1488
b4478
b3693
b3691
b1594
b0160
b1201
b1575
b1569
b3645
b4136
b0646
b0649
b0207
b1489
b0619
b2366
b2364
b2365
b1954
b1533
b3076
b3077
b4410
b0140
b2269
b1160
b2685
b2686
b0543
b2368
b2367
b2945
b0596
b0583
b0586
b3264
b0566
b4114
b3546
b1990
b0554
b1556
b0981
b0982
b2451
b2455
b2453
b2454
b2439
b2456
b2461
b2460
b2462
b2459
b2370
b0539
b1701
b2052
b4079
b1474
b1476
b1384
b3409
b0592
b0587
b0153
b0152
b1102
b4312
b4316
b4317
b4313
b4318
b4319
b4320
b0535
b0805
b0041
b0043
b0044
b1948
b1950
b2492
b1606
b2374
b4152
b3370
b3371
b4474
b3899
b3898
b3950
b3953
b2383
b2387
b2386
b3946
b0479
b2800
b2803
b2799
b2801
b4122
b4140
b2663
b3515
b4452
b3127
b0507
b0986
b0985
b0984
b0983
b2975
b2976
b0450
b0212
b3214
b0653
b3683
b4556
b0509
b2051
b1285
b1550
b4476
b0831
b0477
b2988
b3323
b3324
b3325
b3326
b3327
b3328
b3329
b3330
b3331
b3332
b3333
b3334
b3335
b2883
b2787
b2789
b2788
b2706
b2541
b2538
b0873
b4480
b1507
b2307
b2308
b1182
b0107
b0106
b3393
b3392
b3391
b1562
b4415
b0650
b4348
b3754
b0139
b3618
b0974
b0975
b0976
b0977
b2991
b2725
b2724
b2723
b2721
b2720
b2719
b2718
b2713
b2481
b2482
b2483
b2485
b2486
b2487
b2488
b2490
b2491
b0508
b2873
b2753
b4519
b4267
b4268
b4264
b3069
b2652
b0078
b0077
b4576
b4278
b1370
b3557
b3558
b4561
b4623
b4573
b2622
b4271
b0537
b1140
b0281
b1936
b1579
b1345
b2349
b2442
b4435
b4616
b3132
b1250
b3909
b0698
b0697
b4513
b2842
b2843
b0046
b1352
b4331
b3747
b0342
b0343
b0230
b1348
b1192
b4453
b0071
b1798
b0075
b0076
b3174
b1653
b3647
b1139
b3456
b4570
b2174
b1513
b1516
b1515
b1518
b1511
b4024
b2839
b3580
b1620
b3571
b1621
b1622
b1387
b1532
b1529
b0294
b0293
b0292
b1450
b1159
b4345
b0448
b1047
b1424
b2074
b2075
b2076
b2077
b1053
b1065
b1599
b3710
b4337
b4082
b2139
b4120
b4118
b4013
b3008
b0348
b0349
b0350
b0351
b0353
b4427
b4439
b2127
b2558
b0731
b0732
b0730
b2392
b3857
b0761
b0760
b4647
b0018
b1329
b3208
b3161
b2429
b1988
b0750
b2574
b3225
b4311
b4310
b2203
b2208
b1227
b2469
b1469
b1465
b1467
b1468
b1650
b3662
b0568
b0569
b1463
b3476
b3480
b0548
b3367
b3661
b2710
b2711
b2675
b2676
b4237
b2674
b4071
b4074
b4075
b4076
b1633
b2964
b2161
b1335
b1319
b3875
b1377
b4444
b4445
b1896
b2373
b4458
b1388
b1389
b1390
b1391
b1392
b1393
b1394
b1395
b1396
b1398
b1399
b1400
b0622
b4635
b4643
b2854
b0254
b3951
b1024
b1023
b1022
b1021
b2598
b1715
b0576
b4106
b4104
b4102
b4096
b4094
b4092
b0383
b0241
b1020
b1129
b0400
b3379
b2648
b2987
b0692
b0855
b0856
b0857
b4155
b2826
b0108
b1838
b2734
b1461
b0950
b1494
b0236
b3935
b1212
b0333
b0334
b0335
b0330
b4030
b1303
b4448
b4449
b2165
b1845
b3947
b2557
b1849
b1296
b3642
b4246
b0551
b1559
b1351
b2106
b1951
b2218
b1350
b1349
b1561
b0542
b3629
b3624
b2035
b3903
b3904
b3902
b3901
b3906
b3905
b3907
b3593
b3482
b0701
b0497
b1456
b2162
b1427
b4180
b4431
b4603
b1835
b1581
b1580
b1609
b3422
b0859
b0550
b1012
b1011
b1009
b1008
b1007
b1006
b1013
b4417
b4597
b4432
b4433
b4436
b4437
b4607
b4608
b0556
b1573
b1362
b2144
b1293
b1291
b0377
b2919
b2920
b1916
b3590
b2170
b3659
b0530
b0531
b0532
b0534
b0533
b3188
b3581
b3582
b4565
b4301
b4303
b4300
b4305
b4577
b1981
b1353
b4614
b4429
b1059
b0693
b4585
b2879
b0936
b0933
b0934
b0935
b0937
b1157
b1372
b0959
b0365
b0366
b0368
b3118
b3117
b3116
b3114
b3113
b4471
b3119
b1238
b0452
b0561
b1156
b0563
b3994
b3992
b3990
b3709
b0996
b0998
b4501
b0995
b0993
b0994
b1873
b1872
b1601
b3290
b1363
b4638
b3061
b3062
b3060
b3063
b1610
b1386
b1907
b2311
b2028
b1617
b1616
b1615
b4193
b4195
b4196
b4198
b4192
b4191
b1184
b1183
b1895
b1521
b1666
b3623
b2058
b2056
b2055
b2054
b2050
b2047
b2045
b2043
b3561
b2062
b2061
b2060
b2046
b2407
b2406
b2405
b2866
b2867
b2868
b2881
b1141
b3564
b4031
b3566
b3567
b3568
b3569
b0013
b0007
b0045
b0024
b0117
b0144
b0135
b0132
b0130
b0129
b0136
b0137
b0138
b0141
b0193
b0208
b0210
b0227
b0228
b0232
b0233
b0225
b0213
b0217
b0218
b0248
b0251
b0252
b0266
b0276
b0277
b0278
b0279
b0282
b0284
b0286
b0289
b0291
b0316
b0320
b0324
b0326
b0327
b0328
b0358
b0363
b0364
b4580
b0375
b4579
b0379
b0412
b0498
b0501
b0490
b0491
b0511
b0513
b0567
b0527
b0544
b0545
b0546
b0547
b0558
b0559
b0562
b0577
b0580
b0581
b0600
b0601
b0602
b0603
b0608
b4511
b0629
b0644
b0645
b0647
b0648
b0702
b0704
b2254
b0691
b4636
b4590
b0705
b0681
b0682
b0703
b0689
b4514
b0719
b0709
b0716
b0717
b0718
b0768
b0769
b0770
b0771
b0787
b0788
b0789
b0792
b4591
b0798
b0796
b0808
b0815
b0818
b0821
b0804
b0824
b0874
b0843
b0844
b0846
b0848
b0858
b0868
b0913
b0901
b0909
b0899
b0900
b0905
b0916
b0944
b0919
b0938
b0939
b0940
b0941
b0942
b0943
b1001
b0992
b0960
b0964
b1025
b1029
b1087
b1097
b1056
b1057
b1058
b1085
b1110
b1154
b1115
b1121
b1163
b1168
b4491
b4521
b1178
b1202
b1161
b1196
b1242
b1206
b1220
b1228
b1257
b1280
b1268
b1287
b4574
b4595
b1289
b1322
b1309
b1310
b1311
b1312
b1313
b1314
b1315
b1316
b1317
b4524
b1320
b1327
b1328
b1347
b4526
b1355
b1341
b1342
b1346
b1357
b1358
b1359
b1360
b1361
b1366
b4492
b1406
b1407
b1381
b1419
b1457
b1414
b1423
b1428
b1432
b1434
b1433
b1439
b1440
b1442
b1443
b1444
b1445
b1447
b1496
b1495
b1464
b1473
b1462
b1470
b1471
b1472
b1490
b1491
b1528
b1535
b1536
b1537
b1510
b1497
b1498
b1499
b1501
b1502
b1503
b1504
b1505
b1571
b1572
b1576
b1577
b1542
b4600
b1547
b1549
b1553
b1555
b1560
b1565
b1567
b1568
b1598
b1605
b1626
b4601
b1639
b1659
b1660
b1643
b1644
b1645
b1648
b1655
b1657
b1668
b1670
b1673
b1672
b1671
b1674
b1675
b1692
b1705
b1694
b1686
b1689
b1690
b1691
b1695
b1696
b1697
b1698
b1699
b1700
b1707
b1769
b1770
b1771
b1772
b1773
b1774
b1775
b1776
b1730
b1750
b1752
b1781
b1784
b1785
b1786
b1790
b1791
b1792
b1794
b1797
b1799
b1800
b1801
b1802
b1803
b1862
b1828
b1833
b1834
b1868
b1906
b1904
b1877
b1959
b1932
b4495
b1956
b4496
b1968
b1970
b1971
b1972
b4639
b1978
b4497
b1985
b1999
b2001
b2002
b2003
b2004
b2005
b2006
b2069
b2067
b2071
b2072
b2073
b2085
b2086
b2098
b2099
b2100
b2102
b2083
b2108
b2109
b2110
b2111
b2112
b4499
b2118
b4541
b2119
b2120
b2121
b2122
b2123
b2124
b2125
b2152
b2158
b2163
b4502
b2177
b2178
b2179
b2180
b2188
b2190
b2230
b2244
b2238
b2225
b2226
b4500
b2229
b2246
b2247
b2248
b2249
b2270
b2271
b2272
b2273
b2274
b2275
b2290
b2292
b2298
b2305
b2333
b2334
b2335
b2336
b4661
b2339
b2347
b2371
b2345
b2352
b2354
b2355
b2356
b2357
b2358
b2359
b2360
b2361
b2362
b2363
b2372
b2375
b2395
b2419
b2408
b2420
b2430
b2443
b2444
b2445
b2447
b2448
b2503
b2505
b2506
b2510
b2562
b2534
b2577
b2602
b2586
b2604
b2583
b2603
b2623
b2625
b2626
b2627
b2628
b2629
b2632
b2633
b2634
b2636
b2637
b2641
b2642
b2643
b2644
b2645
b2671
b2668
b4462
b2670
b2681
b2749
b2754
b2736
b2737
b2739
b2755
b2761
b2776
b2778
b2756
b2757
b2758
b2759
b2760
b2766
b2768
b2771
b4463
b2774
b2824
b2806
b2798
b2809
b2832
b4610
b2850
b2851
b2852
b2853
b2856
b2858
b2859
b2863
b2870
b2871
b2872
b2912
b2902
b2921
b2877
b2878
b2880
b2882
b4464
b2886
b2888
b2928
b2930
b2944
b2956
b4465
b2950
b2968
b2970
b2971
b2981
b2983
b2984
b2985
b2986
b2998
b4658
b3039
b3059
b3043
b3021
b3027
b3078
b3079
b3083
b3086
b3090
b3120
b3121
b3104
b3105
b3106
b3110
b3153
b3159
b3173
b3215
b3216
b4569
b3219
b3220
b3221
b3262
b3263
b3267
b3268
b3269
b3270
b3271
b3369
b3377
b3378
b3380
b3381
b3382
b3411
b3402
b3434
b3483
b3466
b3471
b3473
b3474
b3441
b3442
b3488
b4660
b3491
b3504
b3518
b3520
b3521
b3523
b3539
b3562
b3563
b3575
b3576
b3577
b3578
b3579
b3584
b3585
b3586
b3587
b3589
b3594
b3615
b3596
b3595
b4652
b4615
b3656
b3657
b3660
b3663
b3664
b3638
b4555
b4653
b3675
b3677
b3678
b3680
b3684
b3689
b3696
b3711
b3718
b3719
b3765
b3777
b4482
b3817
b3818
b3861
b3862
b3872
b3873
b3874
b3876
b3877
b3879
b3880
b3881
b3882
b3883
b3889
b3890
b3896
b3921
b3944
b3954
b4011
b3989
b4020
b4028
b4029
b4038
b4047
b4048
b4621
b4620
b4061
b4066
b4068
b4078
b4121
b4128
b4559
b4654
b4145
b4157
b4158
b4186
b4231
b4181
b4182
b4183
b4184
b4185
b4199
b4204
b4251
b4253
b4257
b4575
b4277
b4279
b4280
b4281
b4282
b4296
b4297
b4298
b4299
b4308
b4309
b4286
b4566
b4325
b4326
b4327
b4329
b4330
b4332
b4333
b4334
b4340
b4341
b4486
b4363
b4380
b4385
b4356
b4357
b4364
b4365
b4402
b4567
b0253
b0249
b0245
b0235
b4628
b4586
b4626
b0300
b0301
b0304
b0305
b0307
b0310
b0303
b0288
b0295
b0296
b4506
b4631
b0392
b0457
b0515
b4572
b0520
b0502
b0499
b4509
b4588
b4589
b0833
b0834
b0816
b0991
b1046
b1028
b1122
b1137
b1138
b1143
b1144
b1145
b1147
b1148
b1155
b1146
b1167
b1171
b1195
b4520
b4593
b4594
b1295
b4525
b1368
b1330
b1408
b1409
b1410
b1411
b1382
b1451
b1454
b1455
b1459
b1436
b4578
b1520
b1522
b1526
b1527
b1506
b1500
b1585
b1587
b1588
b1589
b1590
b1596
b1551
b4533
b4535
b1754
b1755
b1756
b1758
b1760
b1762
b1808
b1815
b1816
b1796
b1788
b1843
b1820
b4536
b1973
b1974
b4582
b4538
b4640
b2135
b2107
b4604
b4605
b2382
b2384
b2385
b2376
b4546
b2466
b2474
b2543
b2545
b2546
b2547
b2548
b2549
b2550
b2647
b2650
b2646
b4644
b2775
b2874
b2845
b2846
b2847
b2848
b2849
b2940
b2941
b3013
b3014
b3046
b3047
b3048
b3050
b3101
b3142
b3143
b3144
b3145
b3443
b3446
b4612
b3573
b4553
b4648
b4649
b4622
b4205
b4209
b4215
b4655
b3427
b0752
b1858
b4002
b4003
