# Supplementary material for: Differential enrichment of regulatory motifs in the composite network of protein-protein and gene regulatory interactions
Source: BMC Syst Biol. 2014 Feb 27;8:26. doi: 10.1186/1752-0509-8-26 (PMC4015501; doi:10.1186/1752-0509-8-26)
Supplement: Additional file 6 — Complete list of 4-node motifs and their enrichment statistics. First column is the adjacency matrix for the motif. Second and third columns represent number of conditions the motif is identified and the number of conditions in which it is significantly enriched, respectively. [file 1752-0509-8-26-S6.txt]

#Motif Matrix	No-of-conditions-identified	No-of-conditions-significant
0000000220002200	466	0
0011001111021120	466	180
0200001001012010	466	0
0002001001002220	466	465
0000000002002020	466	170
0000000022012210	466	466
0000000022002220	466	464
0000001001012210	466	0
0111101111021120	466	466
0001000120021120	466	328
0100100020002000	466	65
0000000220002220	466	449
0100100102012110	466	466
0100100022002020	466	463
0000001101012110	466	466
0110101011002200	466	466
0020001001012010	466	1
0100101121012110	466	463
0200001101010110	466	466
0011001111011110	466	466
0200001001010210	466	0
0000001001002220	466	466
0100101001012210	466	466
0000200020002000	466	0
0100100020012210	466	466
0001000120001100	466	0
0000001021002220	466	464
0000001121000120	466	0
0101100120011110	466	466
0110101011002220	466	466
0010000112012110	466	466
0100101001022020	466	174
0100100120012110	466	440
0010001011002200	466	0
0000000120002100	466	426
0010000110002100	466	466
0000200020002200	466	446
0100100022002220	466	466
0100100020000020	466	0
0010201011012210	466	9
0010000110010110	466	0
0100100120022120	466	466
0000001021000220	466	217
0000000120022120	466	466
0000001221002200	466	426
0000000120002120	466	466
0100101021000220	466	0
0100100020002200	466	465
0000000020010210	466	466
0001000100011110	466	0
0110100110012110	466	123
0000001121022120	466	466
0001001101011110	466	466
0000000020012210	466	466
0001002002011010	466	146
0010000210012210	466	0
0010001111012110	466	466
0000001001012010	466	466
0000200020022020	466	466
0010001011002020	466	466
0021001121011110	466	466
0000200000010210	466	252
0010001011002220	466	466
0000000102002100	466	466
0100101001020220	466	229
0000000022022220	466	466
0000200002002000	466	0
0000001121002100	466	0
0010002010002200	466	29
0001001021001020	466	369
0001000220001200	466	323
0001000120011110	466	0
0000000002022020	466	385
0100101121022120	466	397
0000001021002020	466	466
0100100002022020	466	380
0000000000022220	466	15
0010000110022120	466	282
0001001201011210	466	322
0100101021002020	466	375
0100100022012210	466	466
0100101001012010	466	282
0100100000012210	466	466
0000002002012010	466	465
0000000102012110	466	466
0010000112002100	466	258
0001200120011110	466	0
0000000100022100	466	458
0010000110012110	466	0
0100101021002220	466	422
0000001021002200	466	41
0100100020002220	466	466
0010200010012210	466	360
0010001011012210	466	0
0000201001012210	466	252
0110101011012210	466	466
0000000020022220	466	466
0000000022002020	466	372
0100100022022220	466	466
0100101001022220	466	56
0000000000002220	466	466
0100101021002200	466	0
0110100110010110	466	0
0100100020022220	466	466
0100100020010210	466	466
0001002102011110	466	302
0000001001002200	466	466
0000000120012110	466	466
0001200000011210	466	381
0000000000012210	466	466
0110100110020120	466	452
0010000110020120	466	466
0000000100022120	466	83
0010000210002200	466	0
0000001001022020	466	466
0000001021022220	466	441
0010001111022120	466	332
0000001001022220	466	337
0002001101012110	466	466
0010200010002200	466	466
0000000100012110	466	466
0000001121012110	466	466
0002000100012110	466	138
0202001101012110	466	466
0000200002012010	466	318
0100100000022200	466	466
0000001021012210	466	441
0100100022002200	466	466
0001002122011110	466	69
0000200020012010	466	466
0001002020011010	466	0
0000000020002220	466	466
0100100020022020	466	466
0110101111012110	466	466
0000001201012210	466	345
0001000100021100	466	0
0111101111011110	466	466
0100100002002000	466	466
0100100020012010	466	466
0000200020012210	465	464
0000000220012210	465	433
0000000022002200	465	124
0100101001010210	465	44
0000200000020200	465	0
0000200002002200	465	322
0000001001022200	465	132
0110100112002100	465	464
0001201001011210	465	0
0200001001020220	465	288
0000000200022000	465	0
0000000102022120	465	272
0000000000022200	465	283
0010002010012010	465	60
0000000220000220	465	15
0000000020002200	465	104
0000002020012010	465	411
0200001101012110	465	463
0000200020002220	464	232
0010001011022220	464	275
0000000102002120	464	144
0001200102011110	464	0
0002000102012110	463	461
0100100102022120	462	75
0000000122002120	462	0
0010002010012210	461	0
0001001021001220	461	1
0100101001022200	460	388
0000201021002200	460	441
0000200002022220	460	333
0000200020000220	460	109
0000200002020220	460	379
0000200020022220	459	440
0001200020001200	457	113
0100102002012010	456	345
0000200022022220	456	416
0110101111022120	456	456
0000002020002200	456	0
0000200002022020	453	252
0100101021022220	452	344
0011001211001220	452	230
0001200000021200	451	405
0000200022002200	449	299
0220001101012110	444	444
0110101011022220	442	442
0001200002021220	440	397
0200001001022020	438	101
0200001021000220	432	424
0020000220010210	432	432
0110100112012110	429	428
0000200000022200	428	138
0200000120002100	423	0
0000200120022120	422	422
0000002002002200	420	268
0002000100022100	420	129
0020001021002200	420	199
0002000120002100	420	0
0020000120002100	420	135
0000202022002020	413	370
0000002020000220	407	7
0000002020002220	402	385
0001000122001120	402	381
0000200002022200	401	289
0100100220012210	393	393
0010200010022220	393	328
0000002020022020	390	178
0000000200022200	390	10
0000000202002200	388	0
0000001221002220	388	388
0000201021022220	388	388
0200001101020120	387	1
0000200102022120	384	384
0200200020022020	383	379
0001002022001020	366	8
0200000102012110	363	363
0000001221000220	350	72
0000200022012210	349	349
0001002002001220	344	336
0000002002002220	344	334
0000002022000220	344	330
0020001021002020	344	337
0000002022002220	342	312
0010002012002020	342	155
0001000220001220	332	0
0200002102010110	332	6
0001002022001220	330	281
0001002020001200	328	30
0002000200022000	327	30
0000002022002020	327	0
0100102020022020	323	205
0000200002012210	318	314
0100102020012010	316	316
0110102012000220	312	308
0210001111012110	311	63
0000200002010210	309	209
0010002012002220	296	243
0001200220011210	281	281
0000201121012110	281	281
0010000112022120	279	127
0000000202022220	278	241
0200202022002200	278	277
0001002002021220	278	153
0100102002020220	278	228
0200001021002200	253	13
0000201021002220	249	249
0100101021012210	242	191
0000200022002220	236	213
0200200022022220	227	227
0001000202021220	226	226
0000002022022220	226	226
0000002002022220	225	152
0001002020021020	212	38
0000002020010210	195	56
0000002022002200	191	0
0000002102012110	190	189
0200201001012010	189	0
0020000220002200	188	27
0200200020002200	188	92
0000002220022020	187	187
0101100202021220	187	186
0102100102012110	182	182
0020001121002120	181	142
0200200020022220	181	181
0000202022002220	181	180
0200200002002000	180	69
0210201011012210	178	178
0000002120012110	177	175
0200200022002200	173	173
0200001021002020	172	145
0000200022002020	172	66
0200200020012010	168	149
0020000122002100	167	0
0002001021022220	165	165
0200201001010210	150	0
0100102022002020	146	124
0002000200022200	135	8
0020200020000200	135	0
0002001001022020	135	0
0000200220022220	135	135
0200200020012210	135	135
0020002022002020	135	118
0000000200022220	135	0
0000002002022020	135	1
0001000200021220	134	42
0000000220022220	133	7
0002001101022120	133	60
0002000220002200	124	30
0021002102011110	100	0
0020001101022120	98	20
0000002000022220	98	0
0002001021002020	98	0
0020001001022020	98	0
0000002020022220	98	15
0002200020002200	98	13
0000002020020220	97	0
0001002000021220	97	1
0200002022000220	96	96
0000202022022220	95	95
0000202020020220	95	91
0002001121002120	95	0
0000200222002220	91	77
0200000200022200	89	57
0210201211012210	89	89
0010002112012110	88	88
0022202022002200	78	78
0000200202022220	78	78
0000002222000220	78	0
0200002002020220	78	53
0110102012002200	77	38
0000200220020220	67	0
0020002020022020	61	1
0200002022002200	60	59
0200200002012010	57	57
0200202022002020	55	55
0200200000022200	49	46
0110102012002220	30	30
0110100212000220	22	1
0100100122002120	20	0
0101102002021220	18	9
0010200012002220	15	15
0020001121022120	7	0
0000201001022200	3	3
0001202020011210	3	3
0020000102012110	2	2
